# Supplementary material for: Comparative Proteomic Analysis of Proteins in Breast Milk during Different Lactation Periods
Source: Nutrients. 2022 Sep 3;14(17):3648. doi: 10.3390/nu14173648 (PMC9460426; doi:10.3390/nu14173648)
Supplement: Supplementary file 1 [file nutrients-14-03648-s001.zip]

Archive with 1 entries (1 files):
- nutrients-1895447-supplementary.pdf
